# Supplementary material for: High-Throughput Analysis of Synthetic Peptides for the Immunodiagnosis of Canine Visceral Leishmaniasis
Source: PLoS Negl Trop Dis. 2011 Sep 13;5(9):e1310. doi: 10.1371/journal.pntd.0001310 (PMC3172188; doi:10.1371/journal.pntd.0001310)
Supplement: Table S1 — Peptides with relative intensity (RI) equal or greater than 2. (XLS) [file pntd.0001310.s001.xls]

## Sheet: Plan1
Peptide Sequence	Relative Intensity (RI)	Protein (Gi)	Code
W-N-N-N-I-F-Y-D-G-P-V-G-A-F	7.1	Fatty acid elongase, putative (68125282)	PSLc7*
V-P-K-G-D-K-A-V-S-S-P-P	6.2	Hypothetical protein (70799658)	PSLcF1#
T-R-G-V-K-S-S-S-K-L-P-A	5.62	Hypothetical protein (134060528)	PSLcQ#
F-R-A-I-S-T-P-R-T-G-T-M-P	5	Hypothetical protein, conserved (68124247)	PSLc3*
L-T-M-N-T-N-Q-P-R-M-P-Q	5	Hypothetical protein (68127339)	PSLcP#
K-L-D-I-T-G-K-P-M-V	4.85	Hypothetical protein conserved (134070112) and hypothetical protein (146088184)	PSLcG*
N-N-I-K-S-S-I-C-D-I-P-P-K-G	4.5	Beta-tubulin (13569565)	PSLc5*
Q-R-E-L-K-M-V-V-A-Q-S	3.77	Hypothetical protein, conserved (134060528)	PSLc1*
F-Q-S-Q-P-P-G-V-P-Q-G	3.66	3,2-trans-enoyl-CoA isomerase,mitochondrial precursor (146095259)	PSLcT#
T-R-Q-T-S-Q-E-P-T-P-V-S	3.5	Hypothetical protein (68124247)	PSLcZ#
N-G-E-D-G-K-T-R-N-D-T	3.37	Hypothetical protein (146099283) and hypothetical protein conserved (134072971)	PSLcF*
Q-G-M-M-S-P-G-R-S-E-E-K	3.22	Hypothetical protein (70799658)	PSLcE1#
R-K-N-I-V-K-K-C-L-E-M-F-D-E	3.2	Heat shock protein 83-1 (146097493)	PSLc9*
G-S-A-A-S-P-P-P-S-G-T-R-T	3.1	Hypothetical protein, conserved (70799658)	PSLcA*
E-G-T-A-G-E-P-K-P-P-A-M	3	Hypothetical protein (68124247)	PSLcW#
N-D-W-E-D-P-M-A-T-K-H-F-S-V	2.87	Heat shock protein 83 (123669)	PSLcN*
G-Y-P-K-N-P-E-E-A-Y-A-D	2.62	Aldose 1-epimerase (72547339)	PSLcJ1#
S-K-R-Y-A-K-A-M-A-K-M-G-L-K	2.53	Nascent polypeptide associated complex homologue, alpha chain (8671200)	PSLc6*
Q-G-D-R-Y-T-G-E-W-Y-Q-G-K-K	2.46	Hypothetical protein (146094146)	PSLcE*
E-A-P-S-K-Q-K-P-V-E-N	2.45	Ribonucleoprotein p18, mitochondrial precursor (146081834)	PSLcO#
D-S-D-D-T-E-E-G-E-D-E-G	2.42	Hypothetical protein (68124247)	PSLcX#
V-T-K-E-Y-E-V-Q-N-K	2.38	Heat shock protein 83-1 (146097493)	PSLcS#
T-G-N-S-W-D-K-V-S-S-V-V-G-Q	2.33	Hypothetical protein (146088184)	PSLcH*
K-D-V-T-K-E-E-Y-A-A-F-Y-K-A	2.3	Heat shock protein 83 (123669)	PSLc10*
G-E-R-R-R-G-D-A-E-D-G-R	2.28	Hypothetical protein (70799658)	PSLcG1#
A-A-A-A-A-S-S-P-S-I-A-P	2.28	Hypothetical protein (70799658)	PSLcI1#
R-D-D-P-H-K-V-T-P-S-D-M	2.26	Hypothetical protein (134060528)	PSLcR#
F-T-N-R-R-C-D-S-N-A-T-N-A-R	2.25	Fatty acid elongase, putative (68125282)	PSLc8*
A-A-A-P-V-V-F-A-A-K-T	2.23	Hypothetical protein, conserved (68124247)	PSLcC*
S-S-R-P-S-P-P-S-K-V-S-S	2.21	Hypothetical protein (70799658)	PSLcH1#
M-R-T-S-T-D-M-P-S-Q-H-I	2.2	Hypothetical protein (68124247)	PSLcY#
T-E-R-P-E-G-A-N-F-A-T-P	2.18	Hypothetical protein (68127339)	PSLcK1·
A-S-D-A-C-D-K-I-R-Y-Q-S-L-T	2.16	Heat shock protein 83-1 (146097493)	PSLcM*
G-V-A-P-P-G-W-Y-D-P-P-V-Q	2.16	Hypothetical protein (68124247)	PSLcB1#
S-Q-Q-A-P-A-V-P-P-L-P-Q	2.16	Hypothetical protein (70799658)	PSLcD1#
S-Q-Q-L-L-G-Q-R-L-Y-G-L-W-K	2.15	Hypothetical protein, conserved (70799658)	PSLc2*
E-G-E-W-Q-D-G-K-M-H-G-K-G-T	2.14	Hypothetical protein (146094146)	PSLcD*
V-E-G-E-R-V-E-T-T	2.14	Hypothetical protein (68127339)	PSLcL1·
P-L-A-T-Q-S-Y-G-F-G-S-D	2.11	Hypothetical protein (68124247)	PSLcA1#
T-M-E-S-S-K-S-H-E-K	2.07	Hypothetical protein, conserved (68124247)	PSLcB*
A-N-I-K-G-V-P-T-R-A-E-T	2.07	Hypothetical protein (68124247)	PSLcV#
P-H-R-A-G-E-T-S-A-A-G-L	2.07	Hypothetical protein (70799658)	PSLcC1#
K-A-K-D-A-E-K-K-K-A-K-T-D	2	Translation elongation factor 1-beta (146104117)	PSLcI*
G-Q-V-E-G-R-T-Y-D-A-A-M-V-A	2	Eukaryotic translation initiation factor 3 subunit (146103712)	PSLcJ*
I-Q-V-Y-R-S-D-V-P-V-N	2	Eukaryotic translation initiation factor 3 subunit (146103712)	PSLcK*
T-V-N-D-M-P-V-G-R-N-V	2	Peroxidoxin 1 (11761380)	PSLcL*
R-H-Q-D-T-N-A-A-P-A-G-S	2	3,2-trans-enoyl-CoA isomerase,mitochondrial precursor (146095259)	PSLcU#
N-G-D-R-Y-D-G-E-W-K-D-D-K-R	2	Hypothetical protein (146094146)	PSLc4*
Reactivity of sera from L. infantum-infected dogs and from uninfected dogs were compared in cellulose membranes.
* Predicted by ABCPred AND BCPreds; # Predicted by BepiPred; · Predicted by ABCPred, BCPreds AND BepiPred
