# Supplementary material for: High-Throughput Analysis of Synthetic Peptides for the Immunodiagnosis of Canine Visceral Leishmaniasis
Source: PLoS Negl Trop Dis. 2011 Sep 13;5(9):e1310. doi: 10.1371/journal.pntd.0001310 (PMC3172188; doi:10.1371/journal.pntd.0001310)
Supplement: Table S2 — Reactivity of serum samples to 48 different peptides. (XLS) [file pntd.0001310.s002.xls]

## Sheet: Plan1
Peptides PSLc	Serum A	Serum B	Serum C	Serum D	Serum E	Serum F	Serum G	Serum H	Serum I	Serum J	Serum K	Serum L	Serum M	Serum N	Serum O	Serum P	Serum Q	Serum R	Serum S	Serum T	Occurrence of cross-reaction (T. cruzi)
1	+	+	+	+	+	-	-	-	+	-	+	-	-	+	+	+	+	+	+	+	No
A	-	-	-	-	+	+	-	-	-	-	-	-	-	-	-	+	+	+	+	-	Yes
2	+	+	+	+	+	+	+	+	-	+	-	-	-	-	-	-	+	+	-	-	No
B	-	-	-	-	-	-	-	-	-	-	-	-	-	-	-	-	+	+	+	+	Yes
3	+	+	-	-	+	-	-	-	+	-	-	-	-	+	+	+	+	+	+	+	No
C	-	-	+	+	+	-	-	-	-	-	-	-	-	+	-	-	-	-	-	-	No
4	+	+	+	+	+	+	+	+	+		+	-	-	+	+	+	-	-	+	-	No
D	+	+	+	+	-	+	-	+	+	+		-	-	+	-	-	-	-	-	-	Yes
E	+	+	+	+	-	+	-	-	-	-	-	-	-	-	-	-	-	-	-	-	No
F	-	-	+	-	-	-	-	-	-	-	-	-	-	-	-	-	-	-	-	-	Yes
G	+	+	-	-	-	-	-	-	-	-	-	-	-	-	-	-	-	-	-	-	No
H	-	-	-	-	-	-	-	-	-	-	-	-	-	-	-	+	-	+	-	-	Yes
5	+	+	+	-	+	-	+	-	+	+	+	-	-	+	+	+	+	+	+	+	No
6	+	+	+	+	+	+	+	-	+	-	-	-	-	-	+	-	-	+	+	+	No
7	+	+	-	+	-	+	-	-	-	-	-	-	-	-	+	+	-	+	+	-	Yes
8	+	+	+	+	+	+	-	-	-	-	+	-	+	+	+	+	+	+	-	-	No
I	+	+	+	-	-	-	-	-	-	-	-	-	-	-	-	-	+	-	-	-	No
J	+	+	+	+	+	+	+	-	-	-	-	-	-	-	-	-	+	+	-	+	Yes
K	-	-	-	+	-	-	-	-	-	-	+	-	-	-	-	-	-	-	-	-	Yes
L	-	+	+	+	-	-	-	-	-	-	-	-	-	-	-	-	+	+	+	-	No
M	-	-	+	-	-	+	-	-	-	-	-	-	-	-	-	-	+	-	-	+	Yes
9	+	+	+	+	+	+	-	-	+	-	+	-	-	-	-	-	-	-	-	-	No
10	+	+	+	+	-	-	-	-	-	-	-	-	-	-	-	-	+	+	-	-	No
N	-	-	-	+	-	-	-	-	-	-	-	-	-	-	-	-	+	-	+	-	Yes
O	-	-	-	-	ND	-	ND	ND	-	ND	+	-	ND	-	-	-	-	-	-	-	Yes
P	+	+	+	+	ND	+	ND	ND	-	ND	+	+	ND	+	-	+	-	+	+	-	Yes
Q	+	-	+	-	ND	+	ND	ND	-	ND	+	-	ND	-	+	-	-	-	-	+	Yes
R	-	+	+	+	ND	+	ND	ND	-	ND	+	-	ND	-	+	-	-	-	+	+	Yes
S	-	+	-	-	ND	-	ND	ND	-	ND		-	ND	-	-	-	-	-	-	-	Yes
T	+	-	-	+	ND	+	ND	ND	-	ND	+	-	ND	-	+	+	+	-	+	-	Yes
U	-	+	-	+	ND	+	ND	ND	-	ND	+	-	ND	-	+	+	-	-	+	+	Yes
V	-	-	-	-	ND	-	ND	ND	-	ND	+	-	ND	-	-	+	-	-	-	-	No
X	-	-	-	-	ND	+	ND	ND	-	ND	+	-	ND	-	-	-	-	-	-	-	Yes
W	-	-	-	-	ND	-	ND	ND	-	ND		-	ND	-	-	-	-	-	-	-	Yes
Y	-	-	-	-	ND	-	ND	ND	-	ND	+	-	ND	-	-	-	-	-	-	-	Yes
Z	-	-	+	-	ND	+	ND	ND	-	ND	+	-	ND	-	+	+	-	-	+	-	Yes
A1	-	+	+	-	ND	+	ND	ND	-	ND	+	+	ND	-	+	+	+	+	+	-	Yes
B1	-	+	-	-	ND	+	ND	ND	-	ND	+	-	ND	-	+	+	-	-	-	-	Yes
C1	-	-	-	-	ND	-	ND	ND	-	ND	+	-	ND	-	-	+	-	-	-	+	Yes
D1	-	-	+	+	ND	+	ND	ND	-	ND	+	+	ND	-	+	+	-	-	-	-	Yes
E1	-	+	-	+	ND	+	ND	ND	-	ND	+	+	ND	-	+	+	-	-	-	+	Yes
F1	-	-	-	-	ND	-	ND	ND	-	ND	+	-	ND	-	-	+	-	-	-	-	Yes
G1	-	-	-	-	ND	-	ND	ND	-	ND		-	ND	-	-	-	-	-	-	-	Yes
H1	-	+	+	-	ND	+	ND	ND	+	ND	+	+	ND	-	+	+	-	-	-	-	Yes
I1	-	-	-	-	ND	-	ND	ND	-	ND		-	ND	-	-	-	-	-	-	+	Yes
J1	-	+	+	-	ND	-	ND	ND	-	ND	+	+	ND	-	+	+	-	-	-	-	Yes
K1	-	+	+	-	ND	-	ND	ND	+	ND	+	-	ND	-	+	+	-	-	-	+	Yes
L1	-	-	+	-	ND	+	ND	ND	-	ND	+	-	ND	-	+	+	-	-	-	+	Yes
+	Serum classified as positive by each peptide
-	Serum classified as negative by each peptide
ND	Not done
